# Supplementary material for: Impact of Surface Trap States on Electron and Energy Transfer in CdSe Quantum Dots Studied by Femtosecond Transient Absorption Spectroscopy
Source: Nanomaterials (Basel). 2023 Dec 22;14(1):34. doi: 10.3390/nano14010034 (PMC10780555; doi:10.3390/nano14010034)
Supplement: Supplementary file 1 [file nanomaterials-14-00034-s001.zip]

Archive with 1 entries (1 files):
- nanomaterials-2633893-supplementary.pdf
